# Supplementary material for: Insights into the inhibition of type I-F CRISPR-Cas system by a multifunctional anti-CRISPR protein AcrIF24
Source: Nat Commun. 2022 Apr 11;13:1931. doi: 10.1038/s41467-022-29581-1 (PMC9001735; doi:10.1038/s41467-022-29581-1)
Supplement: Supplementary file 4 — Source Data [file 41467_2022_29581_MOESM4_ESM.xlsx]

## Sheet: Fig. 1a and S1
Figure 1a. AcrIF24 but not AcrIF24ΔMD inhibits the in vitro cleavage activity of the type I-F CRISPR-Cas system.
			Intensity of the upper band				Fraction DNA cleavage (%)
			Replicate1	Replicate 2	Replicate 3		Replicate1	Replicate 2	Replicate 3	Average	SD
	DNA only		10297	8683.55	8671.08
	Cas2/3		9636.96	8957.38	8361.08		6.40966	-3.15341	3.5751	2.27712	4.91189
	Csy+Cas2/3		3939.6	1855.58	3296.53		61.7402	78.6311	61.9825	67.4513	9.68279
	AcrIF24 0.16 μM		5455.35	4669.99	4678.94		47.0198	46.2202	46.0397	46.4266	0.521586
	AcrIF24 0.32 μM		8257.67	6328.82	7023.6		19.8048	27.1171	18.9998	21.9739	4.47231
	AcrIF24 0.64 μM		9356.43	7433.23	8407.55		9.13411	14.3987	3.03924	8.85733	5.68476
	AcrIF24ΔMD 0.16 μM		5300.48	2077.58	4553.89		48.5239	76.0746	47.4819	57.3601	16.2156
	AcrIF24ΔMD 0.32 μM		4702.2	1801.7	3872.5		54.3341	79.2516	55.3401	62.9752	14.1047
	AcrIF24ΔMD 0.64 μM		3858.89	1941.41	3180.18		62.524	77.6427	63.3243	67.8303	8.5072

## Sheet: Fig. 2b and S3
Figure 2b. EMSA shows that AcrIF24 and AcrIF24ΔMD both exhibit high affinity to the IR23-24 DNA.
	AcrIF24 + IR23-24 DNA										AcrIF24ΔMD + IR23-24 DNA										AcrIF24 + dsDNAns
	Intensity of the nether band				Fraction DNA bound						Intensity of the nether band				Fraction DNA bound						Intensity of the nether band				Fraction DNA bound
	Replicate1	Replicate 2	Replicate 3		Replicate1	Replicate 2	Replicate 3	Average	SD		Replicate1	Replicate 2	Replicate 3		Replicate1	Replicate 2	Replicate 3	Average	SD		Replicate1	Replicate 2	Replicate 3		Replicate1	Replicate 2	Replicate 3	Average	SD
	16241.6	14698.1	15246.6		0	0	0	0	0		15989	13851.6	17916.2		0	0	0	0	0		5784.06	7071.38	5227.67		0	0	0	0	0
	15796.4	14121.3	14946.3		0	0	0	0	0		15456.5	12212.7	17836.6		0	0	0	0	0		4881.41	6220.38	4727.67		0	0	0	0	0
	16534.8	13431.2	14362.4		0	0	0	0	0		17250.6	11814.7	17625.6		0	0	0	0	0		5538.41	6472.38	4700.89		0	0	0	0	0
	16356.6	14628.3	15146.9		0	0	0	0	0		16372.6	11472.9	18795.4		0	0	0	0	0		5294.41	6209.08	4645.89		0	0	0	0	0
	16356.5	14413.7	15244.5		1e-05	0.01935	0.00014	0.0065	0.0111286		15181	10925.6	18765.8		0	0	0	0	0		5294.7	6083.38	4526.13		0.0846056	0.139718	0.134197	0.119507	0.0303511
	15252.4	12877.6	14163.3		0.067511	0.12386	0.071051	0.087474	0.031558		16015.2	13958.7	18771.1		0	0	0	0	0		3520.53	4514.45	3725.48		0.39134	0.361589	0.287354	0.346761	0.0535553
	14196.4	11771.4	14773.3		0.132073	0.199125	0.031043	0.120747	0.08461		17619	11114.6	19291.9		0.171129	0.203753	0	0.12496	0.109441		2503.87	3803.55	2765.72		0.567109	0.462121	0.470946	0.500058	0.0582347
	11919.8	10999.4	12683.8		0.271256	0.251645	0.168092	0.230331	0.054792		15122.8	10991.5	15890.1		0.14168	0.21257	0.174736	0.176329	0.0354718		1883.34	3105.79	2638.18		0.674392	0.560794	0.495342	0.576843	0.0905975
	1481.53	2184.88	2427.04		0.909423	0.85135	0.840815	0.867196	0.036952		8824.44	7732.58	11421.3		0.499153	0.446039	0.407972	0.451055	0.0457972		893.506	2022.36	1572.48		0.845523	0.714008	0.699201	0.752911	0.0805454
	426.614	1012.51	732.601		0.973918	0.931113	0.95195	0.952327	0.021404		3442.64	4039.51	5279.35		0.804607	0.71061	0.726343	0.747187	0.0503457		14.536	311.506	710.648		0.997487	0.955948	0.86406	0.939165	0.0682783
	615.729	694.046	535.889		0.962356	0.95278	0.964852	0.959996	0.006371		173.607	676.414	485.213		0.990147	0.951542	0.974849	0.972179	0.0194404		0	0	0		1	1	1	1	0
	0	0	0		1	1	1	1	0		0	150.515	0		1	0.989217	1	0.996406	0.0062255		0	0	0		1	1	1	1	0
	0	0	0		1	1	1	1	0		0	0	0		1	1	1	1	0		0	0	0		1	1	1	1	0
	0	0	0		1	1	1	1	0		0	0	0		1	1	1	1	0		0	0	0		1	1	1	1	0

## Sheet: Fig. 2f
Figure 2f. The promotor region containing IR23-24 sequence from Pseudomonas aeruginosa prophage was cloned upstream of a promoterless lacZ gene. β-Galactosidase activity was measured in PA14.
		OD600 nm		OD420 nm				Miller unit						Conversion to % β-galactosidase activity relative to IR23-24 only
				Replicate1	Replicate 2	Replicate 3		Replicate1	Replicate 2	Replicate 3	Average	SD		Replicate1	Replicate 2	Replicate 3	Average	SD
	IR23-24	0.345		1.129	1.178	1.16		54.5411	56.9082	56.0386	55.8293	1.19738		97.6925	101.933	100.375	100	2.14471
	IR23-24+AcrIF24	0.334		0.215	0.181	0.195		10.7285	9.03194	9.73054	9.83034	0.852695		19.2167	16.1778	17.4291	17.6078	1.52733
	IR23-24+AcrIF24 R196A	0.343		1.059	1.131	1.126		51.4577	54.9563	54.7133	53.7091	1.95353		92.1697	98.4362	98.0011	96.2023	3.49911
	pDN19	0.319		0.088	0.104	0.093		4.5977	5.43365	4.85893	4.96343	0.427657		8.23528	9.73261	8.7032	8.89036	0.766008
	PDN19+AcrIF24	0.334		0.076	0.046	0.064		3.79242	2.29541	3.19361	3.09381	0.753476		6.79288	4.11148	5.72032	5.54156	1.34961
	PDN19+AcrIF24 R196A	0.346		0.064	0.088	0.097		3.08285	4.23892	4.67245	3.99807	0.821711		5.52192	7.59264	8.36917	7.16124	1.47183

## Sheet: Fig. 7d and S11
Figure 7d. Mutations impairing the induction of non-specific DNA binding of AcrIF24 decreased its capacity of inhibition in the in vitro cleavage activity assay.
			Intensity of the upper band				Fraction DNA cleavage (%)
			Replicate1	Replicate 2	Replicate 3		Replicate1	Replicate 2	Replicate 3	Average	SD
	DNA only		8360.38	8997.96	6464.79
	Cas2/3		8032.84	8209.13	5787.01		3.91771	8.76674	10.4841	7.72286	3.40541
	Csy+Cas2/3		3475.53	3591.65	2953.65		58.4286	60.0838	54.3118	57.608	2.97219
	AcrIF24 0.16 μM		6991.48	7200.06	5674.6		16.3737	19.9812	12.223	16.1926	3.88226
	AcrIF24 N194A 0.16 μM		7043.43	7123.6	5957.79		15.7523	20.831	7.84248	14.8086	6.54547
	AcrIF24 R196A 0.16 μM		4466.89	5728.13	4373.89		46.5707	36.3397	32.3429	38.4177	7.33802
	AcrIF24 K197A 0.16 μM		4229.23	5637.31	4355.13		49.4134	37.3491	32.633	39.7985	8.65416

## Sheet: Fig. 7e
Figure 7e. Phage plaque assay verified that mutations impairing the induction of non-specific DNA binding of AcrIF24 decreased its capacity of inhibition type I-F system in vivo.
		Phage colony numbers						Conversion to Efficiency of plaquing relative to type I-F system and WT AcrIF24
		Replicate1	Replicate 2	Replicate 3	Average	SD		Replicate1	Replicate 2	Replicate 3	Average	SD
	Only type I-F system	0	0	0	0	0		0	0	0	0	0
	AcrIF24	232	202	249	227.667	23.7978		1.01903	0.887262	1.0937	1	0.104529
	AcrIF24 N194A	181	210	258	216.333	38.8887		0.795022	0.922401	1.13324	0.95022	0.170814
	AcrIF24 R196A	53	67	47	55.6667	10.2632		0.232796	0.29429	0.206442	0.24451	0.04508
	AcrIF24 K197A	119	110	123	117.333	6.65833		0.522694	0.483163	0.540264	0.515373	0.029246
	AcrIF24 FHY/E	81	75	52	69.3333	15.308		0.355783	0.329429	0.228404	0.304539	0.0672384
	AcrIF24ΔHTH	61	82	72	71.6667	10.504		0.267936	0.360176	0.316252	0.314788	0.0461375

## Sheet: Fig. S7a
	Csy-AcrIF24 + dsDNAsp							Csy-AcrIF24 + dsDNAns							Csy-AcrIF24 +ssDNAsp							Csy-AcrIF24 + ssDNAns
	Fnorm [‰]							Fnorm [‰]							Fraction DNA bound							Fraction DNA bound
Ligand Concentration	Replicate1	Replicate 2	Replicate 3	Average	SD		Ligand Concentration	Replicate1	Replicate 2	Replicate 3	Average	SD		Ligand Concentration	Replicate1	Replicate 2	Replicate 3	Average	SD		Ligand Concentration	Replicate1	Replicate 2	Replicate 3	Average	SD
50000	705.931	706.905	705.923	706.253	0.564565		50000	682.237	683.394	682.985	682.872	0.586739		25000	698.28	701.268	700.711	700.086	1.58911		25000	681.418	679.999	683.405	681.607	1.71095
25000	704.468	705.068	706.001	705.179	0.772546		25000	685.523	684.324	684.01	684.619	0.798738		12500	698.653	699.927	698.816	699.132	0.693151		12500	686.455	685.737	689.487	687.226	1.99064
12500	705.901	706.211	707.479	706.531	0.835903		12500	691.44	690.97	690.483	690.964	0.478326		6250	697.45	699.349	700.761	699.187	1.66191		6250	687.476	688.691	687.975	688.047	0.610981
6250	706.885	706.748	708.469	707.367	0.956718		6250	692.563	692.159	692.277	692.333	0.207715		3125	702.449	702.585	702.735	702.59	0.143276		3125	691.051	692.731	691.798	691.86	0.841617
3125	706.18	704.698	704.634	705.171	0.874772		3125	692.398	690.534	690.658	691.197	1.04224		1562.5	704.271	703.561	703.993	703.942	0.357948		1562.5	696.274	697.323	698.235	697.277	0.981406
1562.5	711.585	709.021	713.037	711.214	2.03367		1562.5	694.57	693.795	694.34	694.235	0.397892		781.25	703.974	703.386	703.141	703.5	0.427961		781.25	697.828	699.721	698.651	698.733	0.949087
781.25	714.631	712.668	712.997	713.432	1.05124		781.25	695.11	695.307	694.793	695.07	0.259482		390.625	705.161	704.602	705.79	705.184	0.594418		390.625	702.975	703.215	702.261	702.817	0.496113
390.625	715.652	715.128	711.577	714.119	2.21679		390.625	701.074	702.409	702.224	701.902	0.723222		195.312	708.726	709.538	708.997	709.087	0.413448		195.312	711.017	709.639	710.268	710.308	0.689756
195.312	721.757	722.261	718.602	720.874	1.98306		195.312	706.215	705.622	706.547	706.128	0.468794		97.6563	711.267	710.753	710.453	710.824	0.411855		97.6563	714.384	716.275	714.07	714.91	1.1932
97.6563	725.094	724.833	724.338	724.755	0.384011		97.6563	713.656	714.202	714.481	714.113	0.420018		48.8281	714.654	714.075	713.871	714.2	0.405749		48.8281	724.021	715.388	716.823	718.744	4.6256
24.4141	727.486	728.353	727.484	727.774	0.501362		48.8281	717.606	717.921	717.934	717.82	0.185506		24.4141	715.918	716.054	715.703	715.892	0.17731		24.4141	714.907	717.283	716.103	716.098	1.18771
12.207	723.119	724.34	725.826	724.428	1.3558		24.4141	719.347	718.852	718.998	719.066	0.254673		12.207	718.509	717.925	717.479	717.971	0.516452		12.207	720.294	720.935	719.529	720.253	0.704022
6.1035	725.18	725.639	728.044	726.288	1.53863		12.207	719.796	719.803	720.408	720.002	0.35106		6.1035	720.951	720.592	719.831	720.458	0.571896		6.1035	721.115	718.96	719.178	719.751	1.1862
3.0518	731.612	732.56	731.026	731.732	0.773843		6.1035	721.385	722.669	722.212	722.088	0.650962		3.0518	721.188	718.913	720.16	720.087	1.13927		3.0518	721.577	723.39	722.627	722.531	0.910171
1.5259	731.394	732.442	731.436	731.757	0.593411		3.0518	722.849	722.922	723.156	722.976	0.160174		1.5259	723.297	722.193	722.701	722.73	0.552767		1.5259	721.018	720.737	721.211	720.989	0.23817
							1.5259	722.093	722.979	722.355	722.476	0.455331		0.7629	724.138	724.163	723.742	724.014	0.236355		0.7629	721.725	723.51	721.913	722.383	0.980835

## Sheet: Fig. S7b
	Csy-AcrIF9 + dsDNAsp							Csy-AcrIF9 + dsDNAns							Csy-AcrIF9+ssDNAsp							Csy-AcrIF9 + ssDNAns
	Fnorm [‰]							Fnorm [‰]							Fraction DNA bound							Fraction DNA bound
Ligand Concentration	Replicate1	Replicate 2	Replicate 3	Average	SD		Ligand Concentration	Replicate1	Replicate 2	Replicate 3	Average	SD		Ligand Concentration	Replicate1	Replicate 2	Replicate 3	Average	SD		Ligand Concentration	Replicate1	Replicate 2	Replicate 3	Average	SD
50000	733.193	737.382	736.843	735.806	2.27906		25000	740.398	740.873	743.199	741.49	1.49934		50000	741.452	743.934	744.295	743.227	1.54792		50000	730.915	732.3	730.87	731.362	0.812765
25000	732.429	731.558	731.6	731.862	0.490887		12500	739.985	741.886	743.603	741.825	1.80978		25000	741.987	743.344	743.126	742.819	0.728946		25000	733.051	732.366	734.247	733.221	0.951729
12500	736.149	732.972	735.352	734.824	1.65326		6250	740.293	743.228	744.48	742.667	2.14902		12500	739.733	742.174	742.372	741.426	1.46948		12500	733.429	734.207	734.6	734.078	0.595999
6250	734.588	734.938	735.974	735.167	0.720853		3125	744.443	746.806	746.147	745.799	1.2193		6250	744.966	743.541	742.697	743.735	1.14679		6250	732.109	735.011	736.602	734.574	2.2779
3125	734.078	735.524	734.841	734.814	0.72325		1562.5	744.866	744.107	743.357	744.11	0.754806		3125	744.132	743.005	742.619	743.252	0.785862		3125	733.797	734.852	735.537	734.729	0.876477
1562.5	735.878	737.65	736.851	736.793	0.887403		781.25	744.08	744.263	744.569	744.304	0.247246		1562.5	742.375	742.424	742.356	742.385	0.035444		1562.5	737.232	738.797	738.548	738.192	0.840748
390.625	743.199	742.552	743.103	742.951	0.349241		390.625	746.107	746.014	747.566	746.562	0.870107		781.25	744.093	744.246	742.686	743.675	0.860304		781.25	740.522	740.41	739.984	740.305	0.284127
195.312	742.275	742.892	742.903	742.69	0.359411		195.312	749.304	748.415	748.161	748.627	0.599961		390.625	745.589	744.996	744.884	745.156	0.378649		390.625	741.556	741.287	740.611	741.151	0.486943
97.6563	747.154	746.331	745.973	746.486	0.605531		97.6563	751.144	751.41	749.836	750.797	0.842566		195.312	746.153	746.321	746.139	746.204	0.101563		97.6563	752.998	752.735	751.173	752.302	0.986638
48.8281	748.341	748.557	748.443	748.447	0.107839		48.8281	752.688	751.927	750.833	751.816	0.932568		97.6563	747.413	748.575	747.785	747.924	0.593111		48.8281	750.6	751.131	748.968	750.233	1.12712
24.4141	753.149	753.73	753.763	753.547	0.345511		24.4141	754.109	753.395	753.798	753.767	0.357976		48.8281	760.252	755.773	755.27	757.098	2.7426		24.4141	755.511	754.584	753.712	754.602	0.899843
12.207	756.974	756.424	755.922	756.44	0.526427		12.207	756.882	755.721	755.045	755.883	0.928739		24.4141	757.433	756.981	757.22	757.211	0.225916		12.207	755.072	753.868	754.372	754.437	0.604428
6.1035	756.671	755.021	755.031	755.574	0.9497		6.1035	758.788	756.745	756.266	757.266	1.33934		12.207	758.311	758.892	759.797	759	0.748857		6.1035	757.581	756.606	756.827	757.004	0.511251
3.0518	755.169	756.073	755.541	755.594	0.454657		3.0518	754.754	754.54	753.687	754.327	0.56443		6.1035	759.183	759.78	761.364	760.109	1.12676		3.0518	759.497	758.209	758.473	758.726	0.67991
1.5259	758.722	756.366	755.828	756.972	1.53935		1.5259	759.383	757.892	756.677	757.984	1.35566		3.0518	762.007	763.057	763.162	762.742	0.638768		1.5259	758.982	756.488	758.329	757.933	1.2933
														1.5259	764.885	762.92	764.192	763.999	0.996597
